# Supplementary material for: Haiti has more forest than previously reported: land change 2000–2015
Source: PeerJ. 2020 Oct 26;8:e9919. doi: 10.7717/peerj.9919 (PMC7594639; doi:10.7717/peerj.9919)
Supplement: Supplemental Information 9 — The code used JavaScript programing language within the Google Earth Engine code editing environment. They include scripts for threshold to determine forest or no forest, tree cover 2000 distribution, forest gain or loss. [file peerj-08-9919-s009.js]

// Enter a country name and set parameters for forest definition.
// County name must match an entry in Large Scale International Boundary (LSIB) dataset.
var country = 'Haiti'; // selected country (e.g. Haiti)

// Load country features from Large Scale International Boundary (LSIB) dataset.
var countries = ee.FeatureCollection('USDOS/LSIB_SIMPLE/2017');
//var selected = countries.filter(ee.Filter.eq('country_na', ee.String(country)));
var selected = geometry;
// Center the map to the selected country.
Map.centerObject(selected, 6);

print('country: ', country);


var imageVisParam =  {
		"opacity":1,
		"bands":["loss","treecover2000","gain"],
		"min":[0,120,0],
		"max":[1, 0 ,1],
		"gamma":1
};

var imageVisParamLossYear =  {
		"opacity":1,
		"bands":["lossyear"],
		"min":[1],
		"max":[18],
		"palette" : ['red']
};


var setProperties = function(img){
	img = img.set("class0", "FF0000,\"Tree Cover Loss 2000-2018\"" );
	img = img.set("class1", "0000FF,\"Tree Cover Gain 2000-2012\"" );
	img = img.set("class2", "FF00FF,\"Tree Cover Loss and Gain\"" );
	img = img.set("palette", "[\"00FF00\",\"000000\"]" );
	img = img.set("unit", "% Tree Cover 2000");
	img = img.set("min", "10" );
	img = img.set("max", "100" );
	return img;
};

var setPropertiesLossYear = function(img, year){
	img = img.set("class0", "FF0000,\"Tree Cover Loss - \"" + year);
	return img;
};

var getHansenMap = function( label, pixScale, region  ){

	var treeCoverImage = hansenImage;
	//treeCoverImage = treeCoverImage.clip(region);
	// Threshold to determine if there is forest cover : 10% cover or there was a gain
	treeCoverImage = treeCoverImage.mask( treeCoverImage.select('treecover2000').gt(10).or( treeCoverImage.select('gain').gt(0) ) );
	
	if( region )
		treeCoverImage = treeCoverImage.clip( region );

	var treeCoverImageVisualized = treeCoverImage.visualize( imageVisParam );
	treeCoverImageVisualized = setProperties(treeCoverImageVisualized);

	return treeCoverImageVisualized;
};


var getHansenLossYearMap = function( year, region ){
	var treeCoverImage = hansenImage;
	
	year = year - 2000;
	//treeCoverImage = treeCoverImage.clip(region);
	// Threshold to determine if there is forest cover : 10% cover or there was a gain
	treeCoverImage = treeCoverImage.mask( treeCoverImage.select('loss').eq(1).and( treeCoverImage.select('lossyear').eq(year) ) );
	
	if( region )
		treeCoverImage = treeCoverImage.clip( region );

	var treeCoverImageVisualized = treeCoverImage.visualize( imageVisParamLossYear );
	treeCoverImageVisualized = setPropertiesLossYear(treeCoverImageVisualized, year +2000);

	return treeCoverImageVisualized;
};


//returns JSON object with properties total, area, density
var getAreaData= function( geometry  ){
	var treeCoverImage = hansenImage;

	treeCoverImage = treeCoverImage.clip(geometry);
	var forestCoverMask = treeCoverImage.expression(
			'treecover2000>25?1:gain>0?1:0', 
			{ treecover2000 : treeCoverImage.select('treecover2000'), gain : treeCoverImage.select('gain') }
	).rename("tree_presence");

	// Threshold to determine if there is forest cover : 10% cover or there was a gain
	var lossGainImage = treeCoverImage.addBands(forestCoverMask  ).select(["loss","gain", "tree_presence"]).multiply(ee.Image.pixelArea());

	var statsLossGain = lossGainImage.reduceRegion({
		reducer: ee.Reducer.sum(),
		geometry: geometry,
		maxPixels: 1e10
	});

	var averageTreeCover = treeCoverImage.select("treecover2000").reduceRegion({
		reducer: ee.Reducer.mean(),
		geometry: geometry,
		maxPixels: 1e10
	});

	var totalArea = geometry.area().divide( 10000 );
	var areaTreeCover = ee.Number( statsLossGain.get('tree_presence') ).divide( 10000 );
	var areaLost = ee.Number( statsLossGain.get('loss')).divide( 10000 );
	var areaGain = ee.Number( statsLossGain.get('gain')).divide(  10000 );
	var avgTreeCover = averageTreeCover.get("treecover2000");
	var percentageTreeCoveredArea = areaTreeCover.divide(totalArea).multiply(100);
	var percentageTreeCoveredLoss = areaLost.divide(areaTreeCover).multiply(100);
	var percentageTreeCoveredGain = areaGain.divide(areaTreeCover).multiply(100);

	var listOfYears = ee.List.sequence(1,18,1);
	var lossCoverImage = treeCoverImage.mask( treeCoverImage.select('loss').gt(0));
	var lossByYear = listOfYears.map( 
			function(year){
				var lossInYear = lossCoverImage.select(['lossyear']).eq( ee.Number(year).toInt() );
				var areaImage = lossInYear.multiply(ee.Image.pixelArea()).divide( 10000);
				var lostArea = areaImage.reduceRegion({
					reducer: ee.Reducer.sum(),
					geometry: geometry,
					maxPixels: 1e10
				});

				return ee.Dictionary(["year", ee.Number(year).add( 2000 ), "lostArea", lostArea.get('lossyear')]);
			}
	);
	
	// Get a histogram of the tree cover 2000 distribution in steps of 10%
	var treeCover2000Histogram = treeCoverImage.select("treecover2000").reduceRegion({
		reducer: ee.Reducer.fixedHistogram({ min:0, max :100, steps:10 }),
		geometry: geometry,
		maxPixels:1e10
	});

	var data = ee.Dictionary( {
		treeCover2000 : areaTreeCover,
		treeCoverLoss : areaLost,
		treeCoverGain : areaGain,
		treeCoverAverage : avgTreeCover,
		totalArea : totalArea,
		percentageTreeCoveredArea : percentageTreeCoveredArea,
		percentageTreeCoveredLoss : percentageTreeCoveredLoss,
		percentageTreeCoveredGain : percentageTreeCoveredGain,
		lossByYear : lossByYear,
		histogram : treeCover2000Histogram
	} );
	return data;

};


var testPublicFunctions = function(){
  var p = getAreaData( geometry );
   
  print ("Hansen tree cover data ( cover, loss and gain) in Hectares", p);
  getHansenMap("Test Polygon", 100, geometry );
  Map.addLayer( getHansenLossYearMap(2000) ,null, " Loss 2000" );
  Map.addLayer( getHansenLossYearMap(2005) ,null, " Loss 2005", false );
  Map.addLayer( getHansenMap("Test map", 30), null, "Hansen map 2000-2018");
};

testPublicFunctions();
